# Supplementary material for: Vegetation in clear-cuts depends on previous land use: a century-old grassland legacy
Source: Ecol Evol. 2014 Oct 24;4(22):4287–95. doi: 10.1002/ece3.1288 (PMC4267867; doi:10.1002/ece3.1288)
Supplement: Supplementary file 2 — Appendix S2. A complete species list. [file ece30004-4287-SD2.xlsx]

## Sheet: Sheet1
Appendix 2. Complete species list in alphabetical order and the total plant
frequency in clear-cuts historically managed as meadow and as forest,
respectively. X denotes grassland indicator species.
	Grassland		Plant frequency
Species	indicator species		"meadow"	"forest"
Achillea millefolium			25	26
Achillea ptarmica			5	0
Actaea spicata			1	0
Aegopodium podagraria			15	2
Agrostis capillaris			611	254
Ajuga pyramidalis	X		36	20
Alchemilla vulgaris	X		122	16
Anemone nemorosa			25	79
Angelica archangelica			0	46
Angelica sylvestris			3	31
Anthoxanthum odoratum	X		266	173
Anthriscus sylvestris			56	95
Aquilegia vulgaris			7	0
Arctostaphylos uva-urs			0	1
Argentina anserina	X		33	3
Arrhenatherum elatius			6	2
Artemisia vulgaris			8	6
Astragalus glycyphyllos			0	1
Calamagrostis arundinacea			679	588
Calamagrostis canescens			0	3
Calluna vulgaris			412	584
Caltha palustris			1	0
Campanula persicifolia	X		175	108
Campanula rotundifolia	X		127	52
Chamerion angustifolium			293	309
Chelidonium majus			1	2
Chenopodium album			3	1
Chicorium intybus			152	32
Chrysosplenium alternifolium			0	2
Cirsium arvense			113	221
Cirsium palustre			166	73
Cirsium vulgare			106	61
Clinopodium vulgare			26	20
Convallaria majalis			59	21
Dactyils glomerata			185	31
Daphne mezereum			5	2
Deschampsia cespitosa			371	156
Deschampsia flexuosa			1394	1457
Digitalis purpurea			2	0
Dryopteris filix-mas			8	6
Epilobium adenocaulon			228	102
Epilobium ciliatum			5	1
Epilobium montanum			100	22
Equisetum arvense			22	5
Equisetum palustre			63	42
Equisetum pratense			68	7
Equisetum silvaticum			153	45
Erigeron acris			1	0
Eriophorum vaginatum			2	2
Euphrasia stricta var. stricta	X		12	3
Festuca ovina	X		236	236
Filipendula ulmaria			77	12
Fragaria vesca			423	196
Galeopsis speciosa			4	58
Galeopsis tetrahit			838	321
Galium aparine			119	53
Galium boreale			182	82
Geranium bohemicum			0	6
Geranium robertianum			52	13
Geranium sylvaticum			101	16
Geum rivale			88	2
Glaphalium uliginosum			1	5
Glechoma hederacea			9	1
Gnaphalium sylvaticum			85	58
Gymnocarpium dryopteris			27	32
Helictotrichon pratense	X		6	3
Hepatica nobilis			104	66
Hieracium sect. Hieracium			204	174
Hypericum maculatum			799	244
Hypericum perforatum	X		9	4
Impatiens noli-tangere			1	0
Juncus articulatus	X		16	11
Juncus bufonius			6	4
Juncus bulbosus			15	17
Juncus compressus	X		1	11
Juncus conglomeratus			351	175
Juncus effusus			372	207
Juncus filiformis	X		19	6
Juncus tenuis			6	2
Knautia arvensis			33	5
Lactuca muralis			557	450
Lactuca serriola			0	3
Lapsana communis			2	0
Lathyrus linifolius	X		458	285
Lathyrus pratensis			258	187
Lathyrus vernus			6	0
Leucanthemum vulgare	X		29	2
Linaria vulgaris			0	4
Linnaea borealis			22	231
Logfia arvensis			1	0
Lotus corniculatus	X		140	65
Luzula multiflora	X		149	218
Luzula pilosa			1096	1326
Lycopodium annotinum			9	11
Lycopodium clavatum			2	2
Lycopus europaeus			0	4
Lysimachia vulgaris			62	1
Maianthemum bifolium			284	198
Malva moschata			1	0
Matricaria suaveolens			0	5
Melampyrum pratense/sylvaticum			181	282
Mentha arvensis			7	3
Menyanthes trifoliata			0	45
Myosotis scorpioides	X		10	6
Myrrhis odorata			15	48
Nardus stricta	X		2	0
Oxalis acetosella			492	451
Paris quadrifolia			1	8
Phragmites australis			3	11
Pilosella officinarum	X		0	1
Pimpinella saxifraga	X		1	0
Plantago lanceolata	X		6	6
Plantago major			55	16
Platanthera chlorantha	X		0	1
Poa nemoralis			0	59
Polypodium vulgare			75	50
Potentilla erecta			805	420
Potentilla norvegica			1	0
Potentilla palustris			19	0
Primula veris	X		28	13
Prunella vulgaris			58	13
Pteridium aquilinum			395	552
Ranunculus acris	X		103	21
Ranunculus flammula			17	18
Ranunculus repens			270	66
Rhinanthus minor	X		2	21
Rhinanthus serotinus	X		0	1
Rhododendron tomentosum			3	2
Rubus chamaemorus			3	0
Rubus idaeus			1850	1701
Rubus saxatilis			88	23
Rubus subg. Rubus	X		5	0
Rumex acetosa			30	52
Rumex acetosella	X		118	73
Satureja acinos	X		1	1
Saxifraga granulata	X		3	0
Scirpus silváticus			1	12
Scorzonera humilis	X		21	2
Scutellaria galericulata			7	17
Sedum telephium			10	3
Senecio sylvaticus			493	634
Senecio vulgaris			1	21
Senicio viscosus			58	54
Solanum dulcamara			13	2
Solidago canadensis			8	10
Solidago virgauera			93	49
Sonchus arvensis			8	1
Srophularia nodosa			94	22
Stachys sylvatica			44	3
Stellaria media			291	143
Succisa pratensis	X		39	38
Tanacetum vulgare			12	13
Taraxacum sect. Ruderalia			327	243
Trientalis europaea			123	260
Trifolium arvense			2	104
Trifolium aureum			3	0
Trifolium hybridium			3	0
Trifolium medium			74	81
Trifolium pratense			109	28
Trifolium repens	X		60	23
Tripleurospermun perforatum			0	2
Trollius europaeus	X		12	6
Tussilago farfara			149	59
Typha latifolia			19	5
Urtica dioica			194	39
Vaccinium myrtillus			613	896
Vaccinium oxycoccus			1	3
Vaccinium uliginosum			17	2
Vaccinium vitis-idaea			292	519
Verbascum thapsus			12	8
Veronica beccabunga			2	0
Veronica chamaedrys	X		432	123
Veronica officinalis	X		561	505
Vicia cracca			261	79
Vicia hirsuta			0	3
Vicia sepium			163	43
Vicia sylvatica			57	25
Vicia tetrasperma			0	4
Viola riviniana			667	376
Total frequency			23404	18149
Total species richness	37		161	158
